# Supplementary material for: Phytogalactolipids activate humoral immunity against colorectal cancer
Source: J Exp Clin Cancer Res. 2023 Apr 21;42:95. doi: 10.1186/s13046-023-02660-x (PMC10120243; doi:10.1186/s13046-023-02660-x)
Supplement: Supplementary file 1 — Additional file 1: Table S1. Tumor antigens recognized by CRA-antisera. [file 13046_2023_2660_MOESM1_ESM.xlsx]

## Sheet: Plasma membrane
Table S1. Tumor antigens recognized by CRA-antisera
Accession	Description	Coverage [%]	# Unique Peptides	# AAs
Plasma membrane
AAH52727.1	Heat shock protein 9	51.84	44	679
AAA40555.1	vimentin protein	46.14	22	466
AAH99385.1	Heat shock protein 1 (chaperonin 10)	40.2	3	102
AAC52713.1	F1F0 ATP synthase E subunit	32.39	2	71
Q9DB20.1	ATP synthase subunit O	27.23	5	213
BAA11462.1	78 kDa glucose-regulated protein	26.72	15	655
AAL83962.1	ATP-synthase subunit D	26.71	4	161
AAH37127.1	Atp5b protein, partial	24.2	12	533
BAA06185.1	G protein beta subuit like	20.5	7	317
P16858.2	Glyceraldehyde-3-phosphate dehydrogenase	19.22	6	333
P07356.2	Annexin A2	16.52	7	339
NP_001334441.1	clathrin light chain B isoform a	16.16	4	229
AAH10487.1	ADP-ribosylation factor 2	14.36	2	181
NP_033773.1	neuroblast differentiation-associated protein AHNAK isoform 1	14.23	25	5656
Q922R8.3	Protein disulfide-isomerase A6	12.27	3	440
BAB17293.1	ATP synthase gamma-subunit precursor	11.07	3	298
AAH87882.1	ATP synthase, H+ transporting, mitochondrial F0 complex, subunit b, isoform 1	10.16	3	256
EDL29884.1	B-cell receptor-associated protein 31, isoform CRA_a, partial	10.04	3	279
AAC52837.1	adenine nucleotide translocase-1	9.73	3	298
AAC67550.1	RGS-GAIP interacting protein GIPC	9.01	3	333
XP_006534321.1	AP-2 complex subunit beta isoform X1	8.2	7	951
NP_001365427.1	protein AHNAK2 isoform 1	6.86	2	3501
EDL36467.1	methylenetetrahydrofolate dehydrogenase (NADP+ dependent), methenyltetrahydrofolate cyclohydrolase, formyltetrahydrofolate synthase	3.79	3	949
Cytoskeleton
Q60605.3	Myosin light polypeptide 6	51.66	7	151
AAI48205.1	Keratin 42	20.13	9	452
XP_006540320.1	alpha-actinin-4 isoform X4	18.63	14	934
XP_006511112.1	tropomyosin alpha-1 chain isoform X8	15.94	4	251
Q9Z2K1.3	Keratin, type I cytoskeletal 16	14.29	6	469
AAL16774.1	type II keratin 5	12.93	8	580
P02535.3	Keratin, type I cytoskeletal 10	12.11	8	570
CAA83428.1	CCT (chaperonin containing TCP-1) beta subunit	10.65	5	535
P61161.1	Actin-related protein 2	9.14	3	394
XP_006501898.1	tropomyosin alpha-3 chain isoform X1	8.66	2	254
AAA39395.1	epidermal keratin subunit II	8.32	6	553
NP_001366004.1	alpha-actinin-1 isoform 3	6.35	5	914
EDL23236.1	tubulin, beta 5, partial	5.37	2	447
P04104.4	Keratin, type II cytoskeletal 1	5.02	5	637
NP_001390993.1	filamin-A isoform 3	4.27	8	2647
EDL09030.1	microtubule-associated protein 4, isoform CRA_c, partial	3.72	3	1157
AAI38319.1	Cytoskeleton-associated protein 4	3.65	2	575
NP_997652.4	keratin Kb40	1.78	2	1068
